# Supplementary material for: Pleurotus eryngii as a Source of Candidate Prebiotic Substrates: Formation Routes, Potential Activities and Applications in Food Systems
Source: Foods. 2026 Jul 17;15(14):2527. doi: 10.3390/foods15142527 (PMC13408502; doi:10.3390/foods15142527)
Supplement: Supplementary file 1 [file foods-15-02527-s001.zip]

Archive with 1 entries (1 files):
- foods-4392135-supplementary.pdf
